# Supplementary material for: Role of Cytokines in Breast Cancer: A Systematic Review and Meta-Analysis
Source: Biomedicines. 2025 Sep 9;13(9):2203. doi: 10.3390/biomedicines13092203 (PMC12467893; doi:10.3390/biomedicines13092203)
Supplement: Supplementary file 1 [file biomedicines-13-02203-s001.zip]

Archive with 7 entries (7 files):
- Articles_List.pdf
- PRISMA_2020_checklist_completed.pdf
- PRISMA_2020_flow_diagram.pdf
- Protocol.io DOI link.pdf
- Supplementary Table S1 - Newcastle–Ottawa Scale (NOS).pdf
- Supplementary Table S2  - Critical Appraisal.pdf
- Supplementary Table S3 - Mechanistic and clinical evidence.pdf
